# Supplementary material for: 2-Methyl­aspartic acid monohydrate
Source: Acta Crystallogr Sect E Struct Rep Online. 2013 Nov 30;69(Pt 12):o1856–7. doi: 10.1107/S1600536813032170 (PMC3885094; doi:10.1107/S1600536813032170)
Supplement: Supplementary file 2 [file e-69-o1856-Isup2.hkl]

# 
# h,k,l, Fc-squared, Fo-squared, sigma(Fo-squared) and status flag 
# 
data_I
_shelx_title ' me-asp' 
_shelx_refln_list_code          4 
_shelx_F_calc_maximum      115.68 
_exptl_crystal_F_000       352.00 
_reflns_d_resolution_high  0.7902 
 
loop_ 
 _symmetry_equiv_pos_as_xyz 
 'x, y, z' 
 '-x, y+1/2, -z+1/2' 
 '-x, -y, -z' 
 'x, -y-1/2, z-1/2' 
 
_cell_length_a     9.9690 
_cell_length_b    12.8677 
_cell_length_c     5.8409 
_cell_angle_alpha  90.000 
_cell_angle_beta  106.491 
_cell_angle_gamma  90.000 
 
_shelx_F_squared_multiplier     1.000 
 
loop_ 
 _refln_index_h 
 _refln_index_k 
 _refln_index_l 
 _refln_F_squared_calc 
 _refln_F_squared_meas 
 _refln_F_squared_sigma 
 _refln_observed_status 
   1   0   0      251.96      290.33      5.13 o 
   2   0   0    13381.55    12292.92     48.86 o 
   3   0   0      509.48      531.44     32.37 o 
   4   0   0     1024.68     1262.39     34.63 o 
   5   0   0     2003.62     2536.58     27.87 o 
   6   0   0       30.48       28.29      3.29 o 
   7   0   0     1525.80     1842.78     37.25 o 
   8   0   0       40.08       44.44      3.44 o 
   9   0   0       90.37      107.38      6.33 o 
  10   0   0       13.69       11.97      2.10 o 
  11   0   0      148.83      206.02      4.75 o 
  12   0   0       30.73       34.70      2.00 o 
   1   1   0      167.01      171.11      2.97 o 
   2   1   0      212.46      232.37      5.12 o 
   3   1   0       10.40       11.25      1.13 o 
   4   1   0     1465.58     1654.25     15.99 o 
   5   1   0       24.96       28.23      2.10 o 
   6   1   0      191.70      205.03      6.35 o 
   7   1   0      330.95      393.43     11.30 o 
   8   1   0       94.22      111.91      3.88 o 
   9   1   0       65.93       72.86      3.67 o 
  10   1   0        6.70        4.64      0.94 o 
  11   1   0      100.40      137.48      3.16 o 
  12   1   0       17.90       25.08      1.18 o 
   0   2   0      480.42      498.92      8.31 o 
   1   2   0       89.77       98.64      2.93 o 
   2   2   0      312.39      377.51     18.01 o 
   3   2   0      701.34      851.93     12.76 o 
   4   2   0       17.23       15.43      2.14 o 
   5   2   0       93.98      132.14      5.52 o 
   6   2   0       59.34       77.94      4.73 o 
   7   2   0      200.91      234.17      8.88 o 
   8   2   0        2.18        2.96      0.75 o 
   9   2   0      125.98      151.43      5.33 o 
  10   2   0        0.00        0.00      0.23 o 
  11   2   0        0.06        0.13      0.33 o 
  12   2   0        1.11        1.18      0.27 o 
   1   3   0     1542.40     1483.34     19.69 o 
   2   3   0     2062.67     2369.62     16.31 o 
   3   3   0     4010.10     4484.85    109.86 o 
   4   3   0      293.90      389.90     10.58 o 
   5   3   0      363.40      434.39     12.59 o 
   6   3   0        6.29        9.10      1.61 o 
   7   3   0      774.35      889.47     17.67 o 
   8   3   0      235.82      259.17      5.51 o 
   9   3   0      611.29      689.38     11.35 o 
  10   3   0      181.05      228.98      4.66 o 
  11   3   0       24.69       34.88      2.01 o 
   0   4   0     9516.00     8562.48    111.47 o 
   1   4   0     1605.56     1528.72     15.74 o 
   2   4   0      656.08      676.60     14.32 o 
   3   4   0     3017.37     3161.19     50.69 o 
   4   4   0       44.84       34.38      3.29 o 
   5   4   0        2.55        2.72      1.10 o 
   6   4   0      117.77      152.77      7.03 o 
   7   4   0      188.49      201.07      4.69 o 
   8   4   0      104.64      119.25      3.20 o 
   9   4   0       46.03       46.26      2.26 o 
  10   4   0        1.66        2.39      0.49 o 
  11   4   0       68.12       81.74      2.12 o 
   1   5   0       47.71       53.59      2.52 o 
   2   5   0        6.90       13.33      1.16 o 
   3   5   0      342.39      408.85     16.85 o 
   4   5   0     1187.81     1236.04     32.53 o 
   5   5   0       23.69       34.21      3.84 o 
   6   5   0      143.88      150.09     11.76 o 
   7   5   0        0.43        0.23      0.53 o 
   8   5   0        0.01        0.52      0.30 o 
   9   5   0       41.16       47.73      2.93 o 
  10   5   0        3.31        3.79      0.57 o 
  11   5   0      169.26      231.88      4.53 o 
   0   6   0      210.78      218.16      6.85 o 
   1   6   0       51.34       49.07      2.34 o 
   2   6   0     1235.71     1293.40     41.91 o 
   3   6   0      146.75      167.32      6.71 o 
   4   6   0      560.33      589.65     15.19 o 
   5   6   0      164.32      158.58      7.75 o 
   6   6   0       38.20       45.01      3.84 o 
   7   6   0       44.76       47.42      2.81 o 
   8   6   0        1.67        0.44      0.39 o 
   9   6   0        9.08        9.71      1.01 o 
  10   6   0       97.58      138.65      3.25 o 
  11   6   0        0.43        0.86      0.27 o 
   1   7   0       84.74      125.59      4.07 o 
   2   7   0      651.08      746.35     23.53 o 
   3   7   0      578.25      617.77     14.98 o 
   4   7   0      192.46      207.30      9.30 o 
   5   7   0       14.92       18.78      2.44 o 
   6   7   0      129.87      142.36      2.72 o 
   7   7   0      172.99      161.05      4.19 o 
   8   7   0       31.50       30.50      1.80 o 
   9   7   0       69.05       82.79      2.81 o 
  10   7   0      115.37      175.85      3.39 o 
   0   8   0      281.71      302.81      9.54 o 
   1   8   0       41.16       31.62      2.19 o 
   2   8   0       62.12       65.54      3.97 o 
   3   8   0      347.82      318.29     11.40 o 
   4   8   0       41.95       43.85      4.40 o 
   5   8   0      663.28      703.27      6.33 o 
   6   8   0       64.78       60.66      1.97 o 
   7   8   0      501.99      551.41      7.71 o 
   8   8   0       76.56       73.12      2.69 o 
   9   8   0       50.71       57.58      1.84 o 
  10   8   0       70.75       83.82      2.48 o 
   1   9   0       95.91       86.27      4.71 o 
   2   9   0        5.51        4.18      1.06 o 
   3   9   0        6.66        4.75      1.19 o 
   4   9   0       50.19       55.25      1.41 o 
   5   9   0      219.65      197.57      3.18 o 
   6   9   0        0.13        0.02      0.20 o 
   7   9   0       77.86       66.13      2.01 o 
   8   9   0       11.40       14.83      0.97 o 
   9   9   0        3.08        7.74      0.88 o 
  10   9   0        3.92        6.18      1.06 o 
   0  10   0      234.80      238.48     15.03 o 
   1  10   0       16.97       20.23      2.98 o 
   2  10   0      821.07      896.45      9.70 o 
   3  10   0        2.20        2.22      0.41 o 
   4  10   0      437.26      431.20      5.69 o 
   5  10   0        0.53        0.46      0.21 o 
   6  10   0       15.48       13.02      0.95 o 
   7  10   0       11.91       11.15      0.85 o 
   8  10   0        4.18        3.84      0.54 o 
   9  10   0       27.44       32.22      1.20 o 
   1  11   0      290.21      259.09      5.19 o 
   2  11   0      792.36      750.11      6.80 o 
   3  11   0        9.69        4.81      0.50 o 
   4  11   0      249.30      223.48      3.70 o 
   5  11   0        0.75        0.22      0.20 o 
   6  11   0      133.54      134.77      4.12 o 
   7  11   0       40.00       46.71      1.60 o 
   8  11   0       58.24       55.90      1.72 o 
   0  12   0      100.01      102.25      4.29 o 
   1  12   0       14.03       17.78      1.21 o 
   2  12   0       41.34       36.23      1.49 o 
   3  12   0       48.73       60.59      1.71 o 
   4  12   0      171.65      153.04      2.92 o 
   5  12   0       21.51       21.99      1.06 o 
   6  12   0        1.60        2.16      0.35 o 
   7  12   0      135.17      152.37      2.57 o 
   8  12   0        4.43        4.48      0.51 o 
   1  13   0       67.25       74.83      2.36 o 
   2  13   0      128.46      128.07      3.15 o 
   3  13   0       11.93        8.93      0.76 o 
   4  13   0       49.68       46.59      1.68 o 
   5  13   0        4.58        2.55      0.41 o 
   6  13   0       89.48      112.26      2.48 o 
   7  13   0        2.18        3.57      0.57 o 
   0  14   0       56.82       57.93      2.79 o 
   1  14   0        0.03        0.14      0.26 o 
   2  14   0      123.21      117.72      3.81 o 
   3  14   0       53.04       55.93      2.21 o 
   4  14   0       62.02       56.65      1.69 o 
   5  14   0      261.99      262.02      6.13 o 
   6  14   0        0.01       -0.25      0.25 o 
   1  15   0      122.67      123.45      2.48 o 
   2  15   0      250.71      245.21      3.38 o 
   3  15   0       19.60       19.85      0.89 o 
   4  15   0       16.61       13.65      1.01 o 
   0  16   0       59.39       62.29      2.77 o 
   1  16   0       12.26       12.26      0.85 o 
   2  16   0        2.05        1.26      0.26 o 
 -12   1   1       99.32      113.38      2.03 o 
 -11   1   1       30.79       34.68      1.78 o 
 -10   1   1       45.81       57.45      3.18 o 
  -9   1   1       18.15       34.82      2.51 o 
  -8   1   1        4.41        8.08      1.00 o 
  -7   1   1      164.80      254.75     11.12 o 
  -6   1   1      102.03      115.71      5.25 o 
  -5   1   1      159.71      247.07      6.14 o 
  -4   1   1       30.64       29.56      1.33 o 
  -3   1   1      223.37      203.42      4.55 o 
  -2   1   1     3200.47     2661.58     19.62 o 
  -1   1   1      443.82      638.37    189.47 o 
   0   1   1     2726.74     2049.02     28.50 o 
   1   1   1      599.57     1077.40     11.13 o 
   2   1   1      162.47      168.07      4.40 o 
   3   1   1       18.54       16.77      0.98 o 
   4   1   1      464.28      437.32      8.10 o 
   5   1   1       68.32       88.20      4.05 o 
   6   1   1      409.19      410.95     12.39 o 
   7   1   1       20.38       18.10      1.19 o 
   8   1   1       73.09       78.45      2.97 o 
   9   1   1       85.06       85.06      3.82 o 
  10   1   1        3.66       11.47      1.30 o 
  11   1   1        9.10       39.48      1.77 o 
 -12   2   1        5.39        7.95      0.55 o 
 -11   2   1       72.70       96.05      2.88 o 
 -10   2   1      120.27      126.03      3.77 o 
  -9   2   1       28.16       41.75      2.20 o 
  -8   2   1      345.96      325.74      5.41 o 
  -7   2   1       25.86       33.47      4.16 o 
  -6   2   1       11.31       40.79      3.30 o 
  -5   2   1     1193.11     1149.38     15.37 o 
  -4   2   1       47.88       36.79      2.04 o 
  -3   2   1     1653.24     1765.99     26.34 o 
  -2   2   1      249.53      266.26     18.10 o 
  -1   2   1       75.65      121.88      3.70 o 
   0   2   1      150.47      173.98      3.00 o 
   1   2   1      147.25      186.27      2.53 o 
   2   2   1     1792.75     1941.95     29.85 o 
   3   2   1       53.52       54.32      3.56 o 
   4   2   1      172.87      407.87     27.95 o 
   5   2   1      110.64      116.46      5.41 o 
   6   2   1       26.90       33.19      3.10 o 
   8   2   1      103.52      105.37      3.61 o 
   9   2   1       11.01       45.27      2.85 o 
  10   2   1      144.98      157.72      4.59 o 
  11   2   1       35.78       26.18      1.72 o 
 -12   3   1       36.86       43.64      1.36 o 
 -11   3   1       68.27       68.92      2.34 o 
 -10   3   1        7.66       24.31      1.63 o 
  -9   3   1      822.94      769.13      9.64 o 
  -8   3   1        6.51        9.29      1.11 o 
  -7   3   1       37.29       37.07      3.45 o 
  -6   3   1       83.98      148.34      6.41 o 
  -5   3   1      574.97      712.59     15.12 o 
  -4   3   1      576.03      555.55      9.81 o 
  -3   3   1       68.08       70.48      5.17 o 
  -2   3   1     2141.14     1819.08     89.27 o 
  -1   3   1       48.59       48.55      2.08 o 
   0   3   1       53.12       55.31      1.78 o 
   1   3   1      653.61      981.78     10.99 o 
   2   3   1       93.34       78.61      3.24 o 
   3   3   1      282.29      369.41      9.76 o 
   4   3   1      679.18      769.88     15.82 o 
   5   3   1      313.52      310.59     11.65 o 
   6   3   1        3.67       11.25      2.60 o 
   7   3   1        3.96        6.89      0.68 o 
   8   3   1      191.33      352.22      5.35 o 
   9   3   1       82.27       77.32      3.58 o 
  10   3   1        6.93       24.13      1.82 o 
  11   3   1       46.73       32.44      1.51 o 
 -12   4   1       67.22       63.17      1.72 o 
 -11   4   1        7.20       15.01      1.06 o 
 -10   4   1      175.74      216.83      3.99 o 
  -9   4   1       35.71       71.45      2.54 o 
  -7   4   1        7.85       28.80      3.13 o 
  -6   4   1       46.09       61.92      5.18 o 
  -5   4   1      646.89      599.55     14.55 o 
  -4   4   1     1107.63     1743.88     48.24 o 
  -2   4   1     1284.75     1370.41     47.19 o 
  -1   4   1     2430.56     1873.63     21.34 o 
   1   4   1     1297.83     1414.70     10.98 o 
   2   4   1     1713.27     1508.79     12.62 o 
   3   4   1     3349.67     3102.36     32.92 o 
   5   4   1       68.25       75.31      5.66 o 
   6   4   1       81.79       71.85      4.87 o 
   7   4   1      373.50      318.51      5.01 o 
   8   4   1      199.39      190.27      4.70 o 
   9   4   1      292.19      311.05      7.04 o 
  10   4   1       81.02       74.43      2.95 o 
  11   4   1       18.41       15.27      0.89 o 
 -11   5   1       10.89        8.95      0.75 o 
 -10   5   1       86.52      104.53      2.31 o 
  -9   5   1       41.27       43.58      1.86 o 
  -8   5   1      266.76      257.66      4.09 o 
  -7   5   1       28.67       79.96      2.00 o 
  -6   5   1       56.56       72.31      5.83 o 
  -5   5   1       98.31      213.64      9.21 o 
  -4   5   1      337.20      326.39      8.29 o 
  -3   5   1      238.63      510.15     13.23 o 
  -2   5   1      809.50      696.22     13.12 o 
  -1   5   1       43.79       61.83      2.97 o 
   0   5   1       92.52       86.40      2.26 o 
   1   5   1      233.91      394.15      7.41 o 
   2   5   1     1234.78     1130.23     13.54 o 
   3   5   1      138.58      206.63      5.57 o 
   4   5   1      602.01      551.28      9.92 o 
   5   5   1      131.31      125.88      6.19 o 
   6   5   1      243.40      225.80      4.27 o 
   7   5   1      201.68      218.99      5.01 o 
   8   5   1       27.74       31.86      1.93 o 
   9   5   1      114.95      119.32      4.26 o 
  10   5   1        5.38        8.20      0.75 o 
 -11   6   1        4.61        7.59      0.83 o 
 -10   6   1       22.92       28.47      1.15 o 
  -9   6   1       28.08       47.08      1.91 o 
  -8   6   1      437.07      367.77      5.41 o 
  -7   6   1       73.51       55.39      1.73 o 
  -6   6   1     1270.51     1060.37     39.37 o 
  -5   6   1        7.98       15.90      2.61 o 
  -4   6   1      448.58      393.97      9.61 o 
  -3   6   1       98.31      129.07      5.37 o 
  -2   6   1      402.63      328.02      9.80 o 
  -1   6   1     1523.92     1563.89     12.75 o 
   0   6   1     1445.44     1617.56     23.76 o 
   1   6   1      207.51      241.75      5.69 o 
   2   6   1      156.73      186.60      5.95 o 
   3   6   1      133.68      216.08      8.07 o 
   4   6   1       40.62       42.84      3.45 o 
   5   6   1      210.48      414.49     11.62 o 
   6   6   1        8.16       22.01      1.93 o 
   7   6   1       50.96      135.12      6.87 o 
   8   6   1      120.24      105.67      3.41 o 
   9   6   1       19.82       23.56      1.45 o 
  10   6   1       45.33       30.74      2.80 o 
 -11   7   1       12.52       18.83      4.31 o 
 -10   7   1        0.50        1.28      0.27 o 
  -9   7   1       49.58       48.87      1.86 o 
  -8   7   1      149.91      186.25      4.90 o 
  -7   7   1      204.12      164.31      3.19 o 
  -5   7   1      381.48      324.41     11.25 o 
  -4   7   1      181.01      131.63      5.84 o 
  -3   7   1      360.05      322.82     18.13 o 
   0   7   1     1595.46     1254.12     16.50 o 
   1   7   1      677.20      543.29      9.24 o 
   2   7   1      214.31      260.64      7.76 o 
   3   7   1       35.21       65.88      4.92 o 
   4   7   1      185.82      228.30     10.35 o 
   5   7   1      618.74      531.33      7.71 o 
   6   7   1       50.36       80.84      4.77 o 
   7   7   1      236.91      235.64      6.33 o 
   8   7   1       27.31       27.92      1.47 o 
   9   7   1        1.13        1.52      0.38 o 
  10   7   1      131.79      127.79     37.35 o 
 -10   8   1       48.39       45.36      1.25 o 
  -9   8   1       41.72       30.57      1.64 o 
  -8   8   1        7.64       18.91      1.74 o 
  -7   8   1      241.12      353.60      5.07 o 
  -6   8   1       90.26       72.11      2.42 o 
  -5   8   1      167.47      194.19      4.42 o 
  -4   8   1      499.51      440.30     13.49 o 
  -2   8   1      294.94      220.25     11.57 o 
  -1   8   1     1055.41      793.58     16.89 o 
   0   8   1      352.30      499.81     17.07 o 
   1   8   1       33.15       87.74      4.01 o 
   2   8   1      812.64      633.12     17.37 o 
   3   8   1      211.53      278.71     11.51 o 
   4   8   1      288.59      280.56      3.87 o 
   5   8   1       13.50       27.50      1.50 o 
   6   8   1      882.70      701.59      8.77 o 
   7   8   1       86.68       60.21      2.49 o 
   8   8   1        4.81       10.56      0.87 o 
   9   8   1       26.15       35.36      1.49 o 
 -10   9   1       55.01       45.91      1.33 o 
  -9   9   1        0.00        0.34      0.23 o 
  -8   9   1      106.67      115.87      4.38 o 
  -7   9   1      113.42       88.56      2.41 o 
  -6   9   1      253.84      229.67      3.92 o 
  -5   9   1      322.67      275.97      4.21 o 
  -4   9   1      290.40      265.59      4.16 o 
  -3   9   1       73.47      199.00     11.32 o 
  -1   9   1      377.34      325.45     11.54 o 
   0   9   1      201.82      246.33      7.81 o 
   1   9   1      521.20      432.04     10.41 o 
   2   9   1      622.65      490.70     20.36 o 
   3   9   1      175.97      208.30      4.85 o 
   4   9   1      105.11      158.55      3.15 o 
   5   9   1      242.04      252.72      4.55 o 
   6   9   1       14.41       37.50      2.01 o 
   7   9   1      219.82      198.24      4.34 o 
   8   9   1        0.03        0.07      0.25 o 
   9   9   1       20.78       24.96      1.46 o 
  -9  10   1      132.13      114.22      2.16 o 
  -8  10   1        7.03        8.15      0.82 o 
  -7  10   1      188.60      147.56      3.71 o 
  -6  10   1      262.53      208.71      3.73 o 
  -5  10   1        7.28        5.89      0.68 o 
  -4  10   1        0.77        2.14      0.44 o 
  -3  10   1      338.23      252.28      4.10 o 
  -2  10   1      300.50      268.31      5.88 o 
  -1  10   1       33.60       23.22      1.36 o 
   0  10   1        3.14        9.77      1.08 o 
   1  10   1      158.19      202.13      3.37 o 
   2  10   1       93.31      132.15      2.89 o 
   3  10   1        8.55        6.08      0.67 o 
   4  10   1        3.40        3.09      0.51 o 
   5  10   1       26.01       76.71      2.85 o 
   6  10   1       34.15       63.76      3.01 o 
   7  10   1        6.60        9.05      1.06 o 
   8  10   1       51.65       69.77      2.68 o 
  -9  11   1       37.16       32.71      1.64 o 
  -8  11   1       89.38       81.83      1.90 o 
  -7  11   1      213.49      180.27      5.44 o 
  -5  11   1       42.66       60.13      2.17 o 
  -4  11   1        1.72        5.01      0.59 o 
  -3  11   1      258.07      213.74      3.85 o 
  -2  11   1      448.18      363.95      5.07 o 
  -1  11   1      139.76      254.25      5.09 o 
   0  11   1      688.85      534.95     11.62 o 
   1  11   1      140.04      224.99      4.31 o 
   2  11   1       28.73       88.86      3.51 o 
   3  11   1       18.41       13.87      0.95 o 
   4  11   1      153.19      123.27      3.53 o 
   5  11   1      359.67      294.76      5.27 o 
   6  11   1       37.64       77.11      3.05 o 
   7  11   1       31.52       45.05      1.49 o 
   8  11   1       43.56       38.36      1.42 o 
  -8  12   1      136.95      120.86      2.79 o 
  -7  12   1       10.23       15.84      2.12 o 
  -6  12   1       17.33       14.44      0.97 o 
  -5  12   1       13.61       12.02      0.86 o 
  -4  12   1        6.80        7.96      0.78 o 
  -3  12   1        1.45        2.84      0.44 o 
  -2  12   1        2.79        2.92      0.50 o 
  -1  12   1      167.60      120.61      4.36 o 
   0  12   1       36.66       64.17      2.58 o 
   1  12   1       14.59        7.02      0.76 o 
   2  12   1        6.60        6.83      0.88 o 
   3  12   1        3.18        5.42      0.64 o 
   4  12   1       10.24        7.78      0.76 o 
   5  12   1        3.34        5.74      0.74 o 
   6  12   1       91.33       66.77      2.04 o 
   7  12   1       30.08       48.47      1.67 o 
  -7  13   1       35.25       30.92      3.18 o 
  -6  13   1       19.80       29.16      4.41 o 
  -5  13   1       65.22       62.44      1.98 o 
  -4  13   1      148.99      119.52      3.59 o 
  -3  13   1       15.03       42.47      1.62 o 
  -2  13   1       26.66       41.97      1.59 o 
  -1  13   1       22.54       32.28      1.50 o 
   0  13   1       51.92       45.46      1.82 o 
   1  13   1       80.36       73.57      2.28 o 
   2  13   1      157.32      113.89      2.78 o 
   3  13   1       53.30       77.87      2.49 o 
   4  13   1       30.75       39.53      1.48 o 
   5  13   1       95.97       80.54      2.12 o 
   6  13   1       16.83       20.92      0.90 o 
  -6  14   1        6.47        6.96      0.70 o 
  -5  14   1       96.86      108.81      3.29 o 
  -4  14   1        2.70        2.62      0.39 o 
  -3  14   1      175.66      160.42      3.64 o 
  -2  14   1       27.08       25.91      1.12 o 
  -1  14   1       81.30       85.06      1.68 o 
   0  14   1       80.15       77.00      2.23 o 
   1  14   1       11.32       15.14      0.85 o 
   2  14   1      109.30      118.31      2.91 o 
   3  14   1        1.12        2.15      0.41 o 
   4  14   1       96.81       98.81      2.60 o 
   5  14   1        7.98        7.72      0.80 o 
  -4  15   1        2.69        6.84      0.95 o 
  -3  15   1       13.57       21.42      1.24 o 
  -2  15   1      185.15      149.50      3.38 o 
  -1  15   1       47.81       49.71      1.48 o 
   0  15   1       59.31       54.44      1.49 o 
   1  15   1       18.27       56.11      1.46 o 
   2  15   1       48.58       42.65      1.49 o 
   3  15   1       27.64       26.86      1.60 o 
  -1  16   1       56.06       37.82      1.82 o 
 -12   0   2       92.89       79.48     16.50 o 
 -11   0   2       45.58       31.38     17.44 o 
 -10   0   2      115.17      100.97      8.72 o 
  -9   0   2       94.14       99.45     12.48 o 
  -8   0   2     1289.24     1225.84     18.01 o 
  -7   0   2      290.18      312.60     17.26 o 
  -6   0   2      862.12      833.45     26.01 o 
  -5   0   2       87.36      121.44      8.84 o 
  -4   0   2     1864.61     2020.30    371.93 o 
  -3   0   2     2234.32     2162.44     40.86 o 
  -2   0   2     2719.58     2522.49     21.19 o 
  -1   0   2     2525.68     2181.08     35.56 o 
   0   0   2     1311.36     1223.49    160.02 o 
   1   0   2      529.01      742.58     41.17 o 
   2   0   2     4300.12     3904.99     28.91 o 
   3   0   2      339.67      322.02     13.73 o 
   4   0   2      502.67      485.80     17.15 o 
   5   0   2      734.34      629.63     17.88 o 
   6   0   2      434.09      421.09      9.85 o 
   7   0   2      262.74      255.89      6.20 o 
   8   0   2      322.85      322.04     21.63 o 
   9   0   2      469.94      433.64     80.48 o 
  10   0   2       56.09       41.42      2.30 o 
 -12   1   2       27.26       21.30      3.43 o 
 -11   1   2        9.30        6.07      0.66 o 
 -10   1   2      256.88      267.58      4.02 o 
  -9   1   2       14.01       13.91      1.07 o 
  -8   1   2      136.37      124.68      7.77 o 
  -7   1   2       51.91       57.50      5.21 o 
  -6   1   2      372.92      311.95     11.34 o 
  -5   1   2      293.96      296.53      9.97 o 
  -4   1   2     1097.66     1056.49     10.16 o 
  -3   1   2      436.24      938.27     78.94 o 
  -2   1   2     3672.79     2938.55     15.66 o 
  -1   1   2     6684.67     5467.83     26.01 o 
   0   1   2      688.15      795.45     14.05 o 
   1   1   2     3784.33     3093.71     44.61 o 
   2   1   2       98.35      144.89     35.69 o 
   3   1   2      114.51      128.76      9.87 o 
   4   1   2       74.55       90.26     10.37 o 
   5   1   2       51.65       44.12      4.80 o 
   6   1   2      395.21      397.28      4.38 o 
   7   1   2        4.84        4.25      0.58 o 
   8   1   2      129.90      142.31      6.27 o 
   9   1   2       25.91       19.37      1.22 o 
  10   1   2        2.58        3.73      0.53 o 
 -12   2   2        2.30        0.41      0.15 o 
 -11   2   2       69.77       73.87      2.05 o 
 -10   2   2       14.11        6.84      1.14 o 
  -9   2   2        5.91        4.18      0.52 o 
  -8   2   2       53.67       51.85      2.25 o 
  -7   2   2      156.24      172.86      9.21 o 
  -6   2   2       45.87       47.44      4.64 o 
  -5   2   2      110.96      180.59      7.64 o 
  -4   2   2      216.37      211.50     24.53 o 
  -3   2   2      653.34      642.62     15.11 o 
  -2   2   2      414.56      356.49      5.86 o 
  -1   2   2      239.85      266.37      4.62 o 
   0   2   2      215.11      214.36      6.49 o 
   1   2   2      207.70      248.96     14.21 o 
   2   2   2      435.00      449.86     10.12 o 
   3   2   2      957.00      822.98     15.75 o 
   4   2   2       60.77       56.08      5.09 o 
   5   2   2      362.99      342.63     13.55 o 
   6   2   2      111.17      106.43      2.29 o 
   7   2   2        5.90        5.12      0.56 o 
   8   2   2      104.17       92.61      5.43 o 
   9   2   2        9.19       18.23      1.69 o 
  10   2   2       26.32       10.58      0.75 o 
 -12   3   2      208.49      221.51      3.94 o 
 -11   3   2       44.91       44.69      1.80 o 
 -10   3   2      499.06      484.69      6.31 o 
  -9   3   2       99.26       86.61      6.16 o 
  -8   3   2       79.57       89.50      6.80 o 
  -7   3   2      422.79      412.92     14.58 o 
  -6   3   2       32.01       44.29      4.69 o 
  -5   3   2     1459.82     1451.39     20.65 o 
  -4   3   2      395.42      482.32     11.99 o 
  -3   3   2      102.11       70.30      4.69 o 
  -2   3   2      655.10      577.18      8.11 o 
  -1   3   2     3104.53     2805.30     16.67 o 
   0   3   2      550.35      582.16     12.62 o 
   1   3   2      998.93      852.40     11.27 o 
   2   3   2      540.95      535.70      9.59 o 
   3   3   2      169.78      352.41     23.39 o 
   4   3   2      202.59      195.52     16.80 o 
   5   3   2      384.89      329.83     13.64 o 
   6   3   2      322.10      309.21      4.06 o 
   7   3   2      323.63      295.72      4.32 o 
   8   3   2       69.22      144.54      4.62 o 
   9   3   2        4.19        9.58      1.10 o 
  10   3   2       60.11       37.93      1.52 o 
 -12   4   2       38.15       38.43      2.12 o 
 -11   4   2       33.52       24.49      6.46 o 
 -10   4   2      107.47      102.20      2.75 o 
  -9   4   2       18.57       18.11      2.28 o 
  -8   4   2      478.79      412.98      6.61 o 
  -7   4   2       42.47       65.86      9.06 o 
  -6   4   2        7.67       16.46      2.10 o 
  -5   4   2      170.00      172.64      7.57 o 
  -4   4   2      145.68      137.69      8.82 o 
  -3   4   2       62.60      169.65     13.18 o 
  -2   4   2       60.21       58.51      5.68 o 
  -1   4   2      130.96      129.67      4.00 o 
   0   4   2       15.91       24.67      2.30 o 
   1   4   2      716.43      595.93     15.38 o 
   2   4   2      188.81      175.07      7.93 o 
   3   4   2      166.82      179.22      6.93 o 
   4   4   2       87.64       69.95      5.91 o 
   5   4   2      376.43      346.94     14.09 o 
   6   4   2      110.26      135.54     13.72 o 
   7   4   2       75.18       66.77      2.00 o 
   8   4   2      145.19      141.05      4.46 o 
   9   4   2      281.23      195.73      4.73 o 
  10   4   2        3.87        1.40      0.31 o 
 -12   5   2       37.42       32.20      1.69 o 
 -11   5   2       23.91       24.73      1.04 o 
 -10   5   2       15.83       12.27      0.93 o 
  -9   5   2       83.24       72.44      2.44 o 
  -8   5   2        2.27        2.22      0.39 o 
  -7   5   2      159.69      155.60      3.14 o 
  -6   5   2       29.08       43.00      4.47 o 
  -5   5   2       38.34       44.63      4.40 o 
  -4   5   2      549.26      546.13     24.36 o 
  -3   5   2      678.30      602.44     13.76 o 
  -2   5   2      805.94      625.72     13.34 o 
  -1   5   2       77.18       76.75      3.39 o 
   0   5   2      181.09      303.43     19.06 o 
   1   5   2      320.75      399.81     12.72 o 
   2   5   2       80.62      152.98     27.19 o 
   3   5   2      209.12      178.42      9.00 o 
   4   5   2      305.95      252.73     11.51 o 
   5   5   2      143.75      133.64      3.75 o 
   6   5   2        0.24        1.07      0.30 o 
   7   5   2       10.73       20.20      1.55 o 
   8   5   2        7.09        6.18      0.76 o 
   9   5   2        7.53        8.22      1.14 o 
  10   5   2       32.75       32.31      1.64 o 
 -11   6   2       17.34       16.12      0.84 o 
 -10   6   2      136.81      136.62      2.89 o 
  -9   6   2        4.06        4.62      0.63 o 
  -8   6   2      335.67      303.19      4.70 o 
  -7   6   2      120.63      120.95      2.48 o 
  -6   6   2      169.50      145.56      8.33 o 
  -5   6   2       57.77       60.24      5.83 o 
  -4   6   2      170.13      142.30      7.55 o 
  -3   6   2      414.40      313.22     21.73 o 
  -2   6   2      138.12      130.08      6.58 o 
  -1   6   2       80.26       76.16      4.91 o 
   0   6   2      141.80      148.17      5.46 o 
   1   6   2       44.07      124.14     11.57 o 
   2   6   2       63.06       73.39      6.61 o 
   3   6   2      114.85      112.71      7.34 o 
   4   6   2      165.68      152.23      9.13 o 
   5   6   2       91.16       92.97      3.73 o 
   6   6   2       32.85       69.66      5.17 o 
   7   6   2        3.80        3.70      0.56 o 
   8   6   2       19.61       35.40      2.66 o 
   9   6   2       50.14       32.03      1.63 o 
 -11   7   2        2.65        1.08      0.28 o 
 -10   7   2       19.46       13.67      1.16 o 
  -9   7   2        8.72       12.59      1.09 o 
  -8   7   2      444.76      387.32      5.46 o 
  -7   7   2      173.71      166.12      2.96 o 
  -6   7   2      943.98      867.51     12.33 o 
  -5   7   2      245.49      227.20     10.56 o 
  -4   7   2      510.44      428.19     30.32 o 
  -3   7   2       26.60       23.71      3.17 o 
  -2   7   2       60.14       69.05      5.31 o 
  -1   7   2       68.24       63.53      4.81 o 
   0   7   2      159.53      144.94      7.31 o 
   1   7   2       36.15       36.59      3.06 o 
   2   7   2       55.57      110.62     18.68 o 
   3   7   2      167.56      163.65      9.21 o 
   4   7   2      270.81      352.61     25.61 o 
   5   7   2      179.07      170.13      5.56 o 
   6   7   2       44.50       99.91     16.90 o 
   7   7   2       90.52       81.32      2.76 o 
   8   7   2       31.95       33.93      1.74 o 
   9   7   2       24.16       25.48      1.33 o 
 -10   8   2        2.39        0.43      0.34 o 
  -9   8   2       83.13       87.13      2.06 o 
  -8   8   2        4.00        5.55      0.77 o 
  -7   8   2       58.92       51.35      2.05 o 
  -6   8   2       44.78       41.21      1.35 o 
  -5   8   2      382.61      352.27      7.14 o 
  -4   8   2      245.67      211.66     10.14 o 
  -3   8   2      232.02      200.64      9.56 o 
  -2   8   2       71.30       75.54      5.72 o 
  -1   8   2       68.99       77.05      5.57 o 
   0   8   2      128.79      107.10      6.72 o 
   1   8   2      101.72      140.16      7.82 o 
   2   8   2      188.22      183.76     14.30 o 
   3   8   2      111.46      153.91      4.30 o 
   4   8   2       33.29       37.90      1.95 o 
   5   8   2        5.63       14.78      1.86 o 
   6   8   2       25.34       30.48      1.74 o 
   7   8   2       62.90       75.85      2.18 o 
   8   8   2       26.88       35.35      1.78 o 
   9   8   2       24.37       11.13      0.71 o 
 -10   9   2        3.19        2.81      0.42 o 
  -9   9   2       41.65       39.62      1.44 o 
  -8   9   2       18.48       16.15      1.08 o 
  -7   9   2        1.42        2.02      0.44 o 
  -6   9   2       23.46       43.90      2.29 o 
  -5   9   2       67.65       76.36      1.97 o 
  -4   9   2       18.39       28.88      1.15 o 
  -3   9   2       33.65       81.54      2.10 o 
  -2   9   2        7.03        3.65      0.57 o 
  -1   9   2      182.43      166.15      8.73 o 
   0   9   2        0.78        0.60      0.87 o 
   1   9   2      269.44      222.06      5.47 o 
   2   9   2       67.53       62.59      2.39 o 
   3   9   2      118.77      104.41      3.22 o 
   4   9   2      267.44      217.26      5.34 o 
   5   9   2        2.91        5.00      0.89 o 
   6   9   2       64.63       62.03      2.27 o 
   7   9   2       42.66       43.49      1.73 o 
   8   9   2        2.72        2.87      0.48 o 
  -9  10   2       11.20       10.33      0.64 o 
  -8  10   2       13.93       11.29      0.81 o 
  -7  10   2       91.19       81.29      2.47 o 
  -6  10   2      244.57      195.69      3.57 o 
  -5  10   2       43.91       62.94      2.67 o 
  -4  10   2      225.24      178.47      5.58 o 
  -3  10   2       76.58      141.19      3.73 o 
  -2  10   2       66.95       67.45      2.10 o 
  -1  10   2        2.52        1.76      0.42 o 
   0  10   2       83.22       86.36      3.04 o 
   1  10   2      370.76      311.02      4.97 o 
   2  10   2       20.35       66.46      2.66 o 
   3  10   2      211.75      170.04      3.66 o 
   4  10   2       24.02       69.03      2.99 o 
   5  10   2       22.75       31.96      1.66 o 
   6  10   2        1.49        2.76      0.49 o 
   7  10   2        9.20        6.90      0.53 o 
   8  10   2       34.59       24.96      1.52 o 
  -9  11   2       14.93       13.69      0.87 o 
  -8  11   2       31.63       22.80      1.01 o 
  -7  11   2        0.38        0.60      0.26 o 
  -6  11   2      317.03      244.84      5.13 o 
  -5  11   2      295.95      240.21      4.45 o 
  -4  11   2      219.87      174.07      3.40 o 
  -3  11   2      574.73      475.83     12.35 o 
  -2  11   2      560.93      538.91     15.23 o 
  -1  11   2       11.31       12.66      1.26 o 
   0  11   2      597.43      567.38     12.10 o 
   1  11   2      121.58      229.19      5.40 o 
   2  11   2       90.34      118.17      3.33 o 
   3  11   2       78.31      128.37      2.78 o 
   4  11   2       28.17       81.11      2.59 o 
   5  11   2        0.43        0.52      0.31 o 
   6  11   2       25.87       29.99      1.53 o 
   7  11   2        7.23        7.26      1.13 o 
  -8  12   2        0.41        0.61      0.25 o 
  -7  12   2       57.36       54.19      1.63 o 
  -6  12   2       51.26       39.48      1.58 o 
  -5  12   2       37.64       37.24      1.46 o 
  -4  12   2        4.54        6.77      0.80 o 
  -3  12   2       40.16       43.90      2.10 o 
  -2  12   2       50.83       43.56      1.68 o 
  -1  12   2        0.01       -0.21      0.24 o 
   0  12   2       32.80       34.85      1.93 o 
   1  12   2       71.88       61.82      2.54 o 
   2  12   2       34.51       23.49      1.30 o 
   3  12   2       12.85       21.89      1.17 o 
   4  12   2        4.61       11.35      1.28 o 
   5  12   2       30.03       31.12      1.77 o 
   6  12   2        2.92        0.87      0.32 o 
  -7  13   2        3.61        4.56      2.04 o 
  -6  13   2       28.89       44.90      2.09 o 
  -5  13   2        3.09        4.92      0.74 o 
  -4  13   2      107.49       93.38      2.47 o 
  -3  13   2       47.04       44.41      1.77 o 
  -2  13   2      118.80      106.63      2.50 o 
  -1  13   2        6.44        8.07      0.68 o 
   0  13   2       49.26       66.83      1.90 o 
   1  13   2       16.82       25.00      1.85 o 
   2  13   2       36.54       58.96      1.88 o 
   3  13   2       14.40       14.04      1.27 o 
   4  13   2      187.00      175.77      3.99 o 
   5  13   2       38.94       37.77      1.52 o 
  -6  14   2       40.57       30.06      1.84 o 
  -5  14   2       16.55       13.29      0.71 o 
  -4  14   2      164.71      138.28      3.87 o 
  -3  14   2      313.03      266.73      4.31 o 
  -2  14   2       10.57       32.96      1.45 o 
  -1  14   2      125.66      135.03      2.64 o 
   0  14   2      104.96       91.41      2.15 o 
   1  14   2       66.64      125.73      2.36 o 
   2  14   2       15.99       50.07      1.68 o 
   3  14   2       24.88       22.03      1.27 o 
   4  14   2      135.28      110.97     13.25 o 
  -4  15   2       13.57       14.20      1.28 o 
  -3  15   2       28.78       32.63      4.38 o 
  -2  15   2       47.20       57.45      1.60 o 
  -1  15   2        0.12        0.15      0.09 o 
   0  15   2      163.13      133.86      3.25 o 
   1  15   2       67.47       60.88      4.11 o 
   2  15   2       53.13       39.69      2.04 o 
 -12   1   3      149.98      187.65      4.59 o 
 -11   1   3       45.74       49.65      1.70 o 
 -10   1   3       28.52       27.67      1.51 o 
  -9   1   3       20.44       21.33      1.62 o 
  -8   1   3       20.23       18.95      1.53 o 
  -7   1   3       15.76        9.99      2.19 o 
  -6   1   3      406.63      411.50     15.45 o 
  -5   1   3      165.75      143.55      4.96 o 
  -4   1   3     1021.83     1029.36     19.57 o 
  -3   1   3      485.83      467.75     12.18 o 
  -2   1   3       81.33       62.63      3.66 o 
  -1   1   3      171.54      162.11      5.65 o 
   0   1   3      568.48      537.08     10.19 o 
   1   1   3      141.13       55.23      3.83 o 
   2   1   3      360.50      382.56      7.41 o 
   3   1   3      228.48      204.06      9.88 o 
   4   1   3      132.96      121.82      8.22 o 
   5   1   3        2.15        0.11      0.26 o 
   6   1   3       32.25       31.92      1.61 o 
   7   1   3       20.14       19.76      1.40 o 
   8   1   3       37.05       40.38      1.71 o 
   9   1   3       13.37        0.39      0.40 o 
 -12   2   3      192.22      227.22      7.49 o 
 -11   2   3       58.79       74.30      2.01 o 
 -10   2   3       19.02       16.98      1.34 o 
  -9   2   3       53.53       42.40      2.28 o 
  -8   2   3       68.30       25.22      1.77 o 
  -7   2   3        5.59        2.63      0.49 o 
  -6   2   3      209.25      218.03      9.56 o 
  -5   2   3      358.79      376.37      9.41 o 
  -4   2   3      512.50      492.45     10.80 o 
  -3   2   3       23.39        6.58      1.74 o 
  -2   2   3      311.71      274.04      7.02 o 
  -1   2   3      474.23      426.64      9.46 o 
   0   2   3      232.74      227.28     10.19 o 
   1   2   3      216.11      192.04      6.98 o 
   2   2   3       37.73       13.22      1.64 o 
   3   2   3      296.20      316.27     11.85 o 
   4   2   3       56.85       52.79      5.55 o 
   5   2   3      475.99      442.01      9.83 o 
   6   2   3      162.16      152.48      4.91 o 
   7   2   3       41.60       42.66      2.06 o 
   8   2   3       12.82       10.91      0.81 o 
   9   2   3       20.23        5.09      0.53 o 
 -12   3   3        4.51        0.48      0.13 o 
 -11   3   3       90.08       91.90      2.12 o 
 -10   3   3        5.61        0.25      0.29 o 
  -9   3   3      210.12      207.36      4.96 o 
  -8   3   3       62.40       52.96      2.55 o 
  -7   3   3      369.20      351.09      5.71 o 
  -6   3   3      233.41      202.99      9.38 o 
  -5   3   3        8.84       10.75      1.59 o 
  -4   3   3      726.29      691.30     13.25 o 
  -3   3   3      363.59      345.03     17.84 o 
  -2   3   3      284.00      249.87      8.45 o 
  -1   3   3       28.44        5.12      1.63 o 
   0   3   3      425.72      399.07      8.26 o 
   1   3   3      639.27      607.30     25.15 o 
   2   3   3       68.40       72.71      4.50 o 
   3   3   3      372.70      353.04     10.84 o 
   4   3   3       49.66       16.62      1.30 o 
   5   3   3      147.98      139.33      3.67 o 
   6   3   3      136.35      117.57      3.58 o 
   7   3   3       60.99       54.62      2.04 o 
   8   3   3       31.16       27.24      1.90 o 
   9   3   3       47.17       50.31      3.27 o 
 -11   4   3        9.54        9.84      0.82 o 
 -10   4   3      283.13      246.56      6.23 o 
  -9   4   3        1.24        0.17      0.34 o 
  -8   4   3      195.66      131.16      3.99 o 
  -7   4   3      104.12       97.27      2.65 o 
  -6   4   3       62.38       34.15      8.28 o 
  -5   4   3      399.68      377.04      8.80 o 
  -4   4   3        6.86        5.43      6.62 o 
  -3   4   3      449.55      521.20     14.74 o 
  -2   4   3       59.93       60.09      4.59 o 
  -1   4   3       76.65       69.17      3.67 o 
   0   4   3     1254.01     1084.24     20.90 o 
   1   4   3       77.03       72.96      4.47 o 
   2   4   3      203.56      161.55      7.04 o 
   3   4   3      491.87      452.37     15.01 o 
   4   4   3       81.87       71.59      2.14 o 
   5   4   3      766.46      680.20      8.59 o 
   6   4   3        2.19        1.55      0.39 o 
   7   4   3      400.82      365.65      6.07 o 
   8   4   3       17.42       19.74      1.38 o 
   9   4   3       17.55       13.46      0.82 o 
 -11   5   3       38.74       41.91      1.34 o 
 -10   5   3        2.13        3.51      0.55 o 
  -9   5   3        7.55        5.63      0.78 o 
  -8   5   3       14.88       16.88      1.42 o 
  -7   5   3       19.66        0.85      0.68 o 
  -6   5   3      218.25      217.98      3.91 o 
  -5   5   3      118.83      107.16     30.95 o 
  -4   5   3       82.02       60.02      6.94 o 
  -3   5   3       43.35       39.99      3.29 o 
  -2   5   3      347.11      323.60     10.57 o 
  -1   5   3      137.76      112.03     18.42 o 
   0   5   3       57.33       53.34      4.89 o 
   1   5   3      220.78      201.10      7.73 o 
   2   5   3      421.99      387.55     16.06 o 
   3   5   3       29.61       19.40      3.60 o 
   4   5   3      224.98      207.69      3.92 o 
   5   5   3       23.27       20.12      1.25 o 
   6   5   3        0.84       -0.04      0.20 o 
   7   5   3        0.19        0.06      0.31 o 
   8   5   3       43.83       45.19      2.11 o 
 -11   6   3        3.40        3.84      0.54 o 
 -10   6   3       17.26       14.68      1.13 o 
  -9   6   3       51.00       48.69      2.19 o 
  -8   6   3       49.35       37.97      2.08 o 
  -7   6   3       39.68       42.02      1.87 o 
  -6   6   3       43.32       25.70      6.66 o 
  -5   6   3       34.80       47.61     11.32 o 
  -4   6   3      124.35      113.57      7.69 o 
  -3   6   3       38.88       93.29      6.25 o 
  -2   6   3       30.67       22.42      2.50 o 
  -1   6   3        4.65        5.15      1.20 o 
   0   6   3      432.53      399.45     32.63 o 
   1   6   3      214.74      207.05     10.45 o 
   2   6   3      387.60      412.59     14.78 o 
   3   6   3      399.32      382.57      4.89 o 
   4   6   3        3.56        0.65      0.42 o 
   5   6   3      113.42      108.64      3.33 o 
   6   6   3       43.28       42.82      2.01 o 
   7   6   3        4.50        4.84      0.53 o 
   8   6   3        5.84        3.53      0.57 o 
 -11   7   3       14.71       14.12      0.86 o 
 -10   7   3       68.57       60.28      3.20 o 
  -9   7   3       79.11       82.89      3.60 o 
  -8   7   3      281.85      249.11      8.42 o 
  -7   7   3      252.88      227.33      5.59 o 
  -6   7   3        7.10        5.19      2.00 o 
  -5   7   3       97.60      139.51     18.89 o 
  -4   7   3        4.59        6.02      1.49 o 
  -3   7   3      834.01      720.69     19.10 o 
  -2   7   3      904.30      809.59     18.73 o 
  -1   7   3      441.94      517.92     14.24 o 
   0   7   3      258.25      260.08     78.51 o 
   1   7   3       34.07       32.88      2.48 o 
   2   7   3      690.78      637.95      7.76 o 
   3   7   3       81.70       80.53      2.82 o 
   4   7   3      328.92      310.54      5.58 o 
   5   7   3      156.12      137.34      4.58 o 
   6   7   3        9.27        3.59      0.73 o 
   7   7   3       79.21       84.45      1.95 o 
   8   7   3        1.59        0.73      0.29 o 
 -10   8   3      164.38      154.09      4.03 o 
  -9   8   3       79.97       76.00      2.33 o 
  -8   8   3       51.53       54.85      1.90 o 
  -7   8   3       51.59       35.79      4.82 o 
  -6   8   3       76.18       61.23      2.01 o 
  -5   8   3       66.70       73.41     10.91 o 
  -4   8   3       56.80       70.12      8.65 o 
  -3   8   3       21.99       21.74      0.92 o 
  -2   8   3      218.40      225.56      7.53 o 
  -1   8   3      274.45      266.94      7.33 o 
   0   8   3        4.81        8.35      0.76 o 
   1   8   3      206.89      180.61      4.43 o 
   2   8   3      307.62      269.97      5.30 o 
   3   8   3       13.21       10.23      1.10 o 
   4   8   3      390.49      323.92      5.44 o 
   5   8   3       31.07       34.25      1.52 o 
   6   8   3        8.85        3.59      0.48 o 
   7   8   3      123.47      118.35      4.77 o 
 -10   9   3       17.37        7.83      0.68 o 
  -9   9   3        1.28        0.94      0.28 o 
  -8   9   3        6.62        2.08      0.51 o 
  -7   9   3       42.34       38.26      1.49 o 
  -6   9   3       31.33       26.42      2.70 o 
  -5   9   3      194.59      174.37      3.45 o 
  -4   9   3      101.26      109.02      6.03 o 
  -3   9   3       31.50       24.65      1.06 o 
  -2   9   3       25.52       24.25      1.13 o 
  -1   9   3       20.42       22.12      1.07 o 
   0   9   3        5.22        8.39      0.87 o 
   1   9   3      173.97      174.04      3.92 o 
   2   9   3      171.77      169.58      5.68 o 
   3   9   3      126.71      123.68      3.42 o 
   4   9   3       40.49       34.76      1.51 o 
   5   9   3       70.52       66.23      1.95 o 
   6   9   3        2.49        2.55      0.36 o 
   7   9   3      113.17       93.65     14.66 o 
  -9  10   3       24.84       17.37      1.13 o 
  -8  10   3       26.79       21.21      1.01 o 
  -7  10   3       90.69       79.19      2.06 o 
  -6  10   3       38.84       34.45      4.21 o 
  -5  10   3      521.62      488.06      6.37 o 
  -4  10   3        2.72        3.82      0.52 o 
  -2  10   3      100.37      172.93      9.91 o 
  -1  10   3      471.36      400.37      6.67 o 
   0  10   3      418.13      357.88      7.47 o 
   1  10   3        0.60        2.06      0.45 o 
   2  10   3      258.68      315.22      6.13 o 
   3  10   3      250.21      225.64      4.73 o 
   4  10   3       40.53       37.54      2.23 o 
   5  10   3       12.99       11.63      0.78 o 
   6  10   3      109.17       90.93      2.58 o 
  -8  11   3       56.26       52.07      1.61 o 
  -7  11   3        1.69        0.75      0.28 o 
  -6  11   3        2.55        1.97      0.65 o 
  -5  11   3       32.84       38.45      2.41 o 
  -4  11   3        4.28        4.35      0.51 o 
  -3  11   3      144.78      118.31      2.72 o 
  -2  11   3        9.65        8.49      0.75 o 
  -1  11   3        8.48        8.08      0.93 o 
   0  11   3       17.53       42.57      2.14 o 
   1  11   3        2.49        2.12      0.55 o 
   2  11   3      127.24      119.38      3.35 o 
   3  11   3       28.32       25.88      1.49 o 
   4  11   3       19.02       19.37      1.16 o 
   5  11   3       11.65       10.55      1.00 o 
  -7  12   3       35.69       23.85      0.86 o 
  -6  12   3       23.22       21.69      1.03 o 
  -5  12   3       28.47       24.56      1.04 o 
  -4  12   3      248.88      234.27      3.80 o 
  -3  12   3       62.40       67.89      2.04 o 
  -2  12   3      592.50      518.76     10.17 o 
  -1  12   3      141.56      242.10      5.44 o 
   0  12   3      114.36      102.63      3.86 o 
   1  12   3       85.91      124.18      3.65 o 
   2  12   3       53.39       44.43      1.85 o 
   3  12   3        6.95       10.32      0.85 o 
   4  12   3       97.96       88.11      2.61 o 
   5  12   3       12.86        8.34      0.86 o 
  -6  13   3       33.27       34.13      3.67 o 
  -5  13   3       15.26       14.74      1.17 o 
  -4  13   3        0.04        0.00      0.21 o 
  -3  13   3       22.84       22.09      1.19 o 
  -2  13   3        0.43        0.23      0.24 o 
  -1  13   3        0.29        0.33      0.30 o 
   0  13   3        5.59        8.62      1.00 o 
   1  13   3        0.20        0.43      0.25 o 
   2  13   3       19.05       15.05      0.98 o 
   3  13   3       27.16       32.04      1.47 o 
  -5  14   3       62.59       51.86      1.55 o 
  -4  14   3        0.92        1.30      0.28 o 
  -3  14   3        8.43       18.51      4.32 o 
  -2  14   3       32.69       51.40      2.03 o 
  -1  14   3      106.00       95.10      2.75 o 
   0  14   3       65.74       64.70      2.14 o 
   1  14   3        1.45        0.72      0.25 o 
   2  14   3       79.99       83.22      2.78 o 
 -11   0   4       88.35       96.02      2.99 o 
 -10   0   4       22.99       30.52      2.07 o 
  -9   0   4       38.52       39.92      2.61 o 
  -8   0   4        5.46        3.04      0.73 o 
  -7   0   4       29.94       27.35      2.15 o 
  -6   0   4      330.47      333.07      7.33 o 
  -5   0   4      617.76      666.19     25.44 o 
  -4   0   4      913.78      841.86     29.39 o 
  -3   0   4     1690.97     1611.16     41.65 o 
  -2   0   4       12.50        9.87      3.04 o 
   0   0   4      263.35      183.11     13.94 o 
   1   0   4       82.36       31.05      5.87 o 
   2   0   4       42.47       19.52      1.23 o 
   3   0   4       59.50       56.78      2.15 o 
   4   0   4       52.70       54.42      2.60 o 
   5   0   4       25.44       25.82      1.75 o 
   6   0   4        2.31        0.72      0.34 o 
   7   0   4       15.29       10.61      1.12 o 
   8   0   4      153.78      190.82      4.92 o 
 -11   1   4       18.71       12.90      0.68 o 
 -10   1   4       11.77       10.10      0.84 o 
  -9   1   4      248.94      250.02      5.37 o 
  -7   1   4       39.90       25.29      1.47 o 
  -6   1   4       65.63       67.52      2.35 o 
  -4   1   4      384.77      386.07     14.32 o 
  -3   1   4      512.68      506.93     16.67 o 
  -2   1   4      225.40      209.83     10.82 o 
  -1   1   4      129.36       85.45      6.94 o 
   0   1   4       51.98       17.14      3.19 o 
   1   1   4      558.55      531.55     16.54 o 
   2   1   4       12.46        7.28      0.64 o 
   3   1   4      148.77      143.37      2.64 o 
   4   1   4      493.82      481.12      6.67 o 
   5   1   4       34.30       14.71      1.02 o 
   6   1   4       20.72       22.90      1.06 o 
   7   1   4       66.92       86.48      1.92 o 
   8   1   4      162.82      184.49      4.20 o 
 -11   2   4        0.73        0.27      0.16 o 
 -10   2   4        6.60        2.73      0.45 o 
  -9   2   4       22.54        9.17      1.05 o 
  -8   2   4       62.70       47.58      2.42 o 
  -7   2   4       26.55       24.57      1.32 o 
  -6   2   4      305.99      315.76      4.12 o 
  -5   2   4       45.79       25.47      3.48 o 
  -4   2   4       31.90       36.93      4.44 o 
  -3   2   4      104.73       52.68      5.49 o 
  -2   2   4       46.38       32.33      2.76 o 
  -1   2   4      442.97      415.15     12.57 o 
   0   2   4        4.71       -0.01      0.72 o 
   1   2   4      300.22      294.16     13.46 o 
   2   2   4       70.87       45.19      1.56 o 
   3   2   4       38.87       34.32      1.54 o 
   4   2   4      135.74      125.22      2.69 o 
   5   2   4      178.16      171.28      3.82 o 
   6   2   4       16.88       17.02      1.03 o 
   7   2   4        8.05        7.74      0.58 o 
   8   2   4        2.54        1.54      0.42 o 
 -11   3   4        8.89        1.23      0.29 o 
 -10   3   4       13.94       14.92      1.16 o 
  -9   3   4      172.75      154.43      4.13 o 
  -8   3   4       82.90       57.43      2.23 o 
  -7   3   4       56.24       47.20      2.06 o 
  -6   3   4       25.29       22.23      1.08 o 
  -5   3   4        1.80        0.87      0.27 o 
  -4   3   4      107.36      106.72      5.99 o 
  -3   3   4       81.97       79.02      5.04 o 
  -2   3   4       18.29       17.84      2.44 o 
  -1   3   4       78.29       83.32      6.62 o 
   0   3   4       83.63       64.25      4.92 o 
   1   3   4       19.96       21.53      1.38 o 
   2   3   4       21.43       24.31      1.22 o 
   3   3   4        5.59        0.66      0.34 o 
   4   3   4      284.30      263.98      4.39 o 
   5   3   4      155.02      152.08      3.21 o 
   6   3   4       26.76       28.41      1.27 o 
   7   3   4       98.37      121.32      2.10 o 
 -11   4   4       62.52       69.68      2.12 o 
 -10   4   4       10.59       10.96      0.79 o 
  -9   4   4       19.46       18.22      1.16 o 
  -8   4   4      122.33      114.03      3.05 o 
  -7   4   4       41.31       50.65      1.89 o 
  -6   4   4      342.94      320.38      4.56 o 
  -5   4   4      100.66       95.52      3.50 o 
  -4   4   4      205.68      187.97      9.68 o 
  -3   4   4      498.98      472.49     15.29 o 
  -2   4   4       65.55       62.96      5.58 o 
  -1   4   4       66.06      103.52     66.25 o 
   0   4   4       86.34       93.60     22.91 o 
   1   4   4       10.49        2.67      0.44 o 
   2   4   4      158.49      140.47      5.08 o 
   3   4   4        4.25        0.77      0.36 o 
   4   4   4       66.44       56.87      2.19 o 
   5   4   4        6.93        3.67      0.58 o 
   6   4   4       33.76       33.96      1.49 o 
   7   4   4        6.97        2.11      0.37 o 
 -11   5   4        5.19        0.15      0.28 o 
 -10   5   4        9.21        9.39      0.77 o 
  -9   5   4        0.33        0.27      0.28 o 
  -8   5   4       16.57        9.36      0.79 o 
  -7   5   4       58.25       54.32      1.74 o 
  -6   5   4       12.57       10.60      0.81 o 
  -5   5   4       51.24       51.84      2.15 o 
  -4   5   4       67.37       64.75      1.65 o 
  -3   5   4      156.82      153.47      3.15 o 
  -2   5   4       21.88       19.35      1.24 o 
  -1   5   4      129.66      122.98      3.50 o 
   0   5   4       41.85       37.05      1.24 o 
   1   5   4       38.51       34.15      1.40 o 
   2   5   4       16.04       14.84      0.98 o 
   3   5   4        6.77        2.82      0.45 o 
   4   5   4      118.32      124.52      3.18 o 
   5   5   4        3.59        4.83      0.63 o 
   6   5   4       17.53       23.69      1.39 o 
   7   5   4       54.36       74.88      2.19 o 
 -11   6   4        7.64        5.47      0.53 o 
 -10   6   4        9.37        5.96      0.57 o 
  -9   6   4        5.32        1.06      0.31 o 
  -8   6   4      190.11      185.24      3.68 o 
  -7   6   4      100.21       88.61      2.39 o 
  -6   6   4      542.46      503.84      6.30 o 
  -5   6   4      128.52      113.67      2.86 o 
  -4   6   4        5.88        2.23      0.50 o 
  -3   6   4        8.66        8.17      0.53 o 
  -2   6   4      208.81      206.09      3.88 o 
  -1   6   4       32.83       31.66      0.98 o 
   0   6   4       57.77       56.83      2.42 o 
   1   6   4       74.80       63.42      2.27 o 
   2   6   4      121.03       85.90      6.95 o 
   3   6   4       50.66       40.01      1.78 o 
   4   6   4       37.36       18.94      1.21 o 
   5   6   4       61.45       57.73      2.35 o 
   6   6   4       19.29       19.11      1.10 o 
   7   6   4       16.27       15.29      3.42 o 
 -10   7   4      248.58      290.11      4.86 o 
  -9   7   4        9.05        1.45      0.28 o 
  -8   7   4        2.14        0.54      0.23 o 
  -7   7   4        6.20        3.90      0.56 o 
  -6   7   4      244.23      216.10      4.09 o 
  -5   7   4       20.20       11.05      1.24 o 
  -4   7   4      115.83      111.01      3.96 o 
  -3   7   4        8.38       10.96      3.63 o 
  -2   7   4       17.93       14.91      0.77 o 
  -1   7   4       89.67       94.23      2.67 o 
   0   7   4       75.51       68.27      2.37 o 
   1   7   4      122.91      117.29      4.34 o 
   2   7   4      179.45      158.48      5.40 o 
   3   7   4       28.54       32.63      1.54 o 
   4   7   4        5.36        6.30      0.64 o 
   5   7   4       94.45      111.83      3.05 o 
   6   7   4       25.43        7.19      0.54 o 
 -10   8   4       38.90       39.05      1.37 o 
  -9   8   4       29.61       30.60      1.09 o 
  -8   8   4       61.37       60.87      1.88 o 
  -7   8   4       14.46       12.72      0.81 o 
  -6   8   4       53.99       53.12      1.97 o 
  -5   8   4      113.68      101.16      3.13 o 
  -4   8   4        4.17        3.98      0.51 o 
  -3   8   4       79.72       73.54      2.35 o 
  -2   8   4        6.76        6.70      0.57 o 
  -1   8   4        7.64       13.00      3.89 o 
   0   8   4        0.66        0.72      0.42 o 
   1   8   4       36.89       43.65      3.60 o 
   2   8   4       13.33        9.59      1.09 o 
   3   8   4        2.19        1.25      0.29 o 
   4   8   4        8.90        3.60      0.48 o 
   5   8   4       22.16       20.59      1.17 o 
   6   8   4        3.67        0.11      0.28 o 
  -9   9   4        6.88        9.26      0.64 o 
  -8   9   4       18.43       19.22      0.84 o 
  -7   9   4       10.24        2.89      0.41 o 
  -6   9   4       11.46        4.54      0.62 o 
  -5   9   4       89.15       79.65      2.76 o 
  -4   9   4       48.27       57.64      2.49 o 
  -3   9   4      149.56      133.48      3.90 o 
  -2   9   4       32.33       36.10      1.51 o 
  -1   9   4       29.34       43.39      5.00 o 
   0   9   4       87.59       88.56      2.59 o 
   1   9   4       64.88       73.59      2.56 o 
   2   9   4      127.85      123.99      3.35 o 
   3   9   4      106.37       97.64      2.05 o 
   4   9   4        3.55        0.94      0.22 o 
   5   9   4        1.35        0.47      0.21 o 
  -8  10   4        1.57       -0.13      0.16 o 
  -7  10   4      210.72      199.96      3.47 o 
  -6  10   4       15.43       12.70      0.84 o 
  -5  10   4      282.25      254.33      7.37 o 
  -4  10   4       18.09       45.64      2.60 o 
  -3  10   4      247.02      277.84      4.96 o 
  -2  10   4       22.69       27.46      1.26 o 
  -1  10   4      273.07      278.37      4.64 o 
   0  10   4      204.80      203.05      3.64 o 
   1  10   4       61.32       71.12      3.05 o 
   2  10   4       63.31       62.15      1.58 o 
   3  10   4       18.70        5.51      2.52 o 
   4  10   4       17.93       17.29      1.30 o 
  -7  11   4      138.68      115.83      6.51 o 
  -6  11   4       18.23       12.93      1.30 o 
  -5  11   4       95.36       85.22      2.43 o 
  -4  11   4        2.90        2.28      1.87 o 
  -3  11   4      105.57      112.65      2.70 o 
  -2  11   4       18.22       17.98      0.92 o 
  -1  11   4       46.82       66.62      2.80 o 
   0  11   4       31.12       32.76      1.20 o 
   1  11   4       98.13      105.06      2.33 o 
   2  11   4       98.85       99.68      1.89 o 
   3  11   4       53.00       45.47      1.89 o 
  -6  12   4        2.60        1.31      0.22 o 
  -5  12   4        6.75        7.13      0.47 o 
  -4  12   4       26.18       27.07      1.09 o 
  -3  12   4        2.75        5.74      0.78 o 
  -2  12   4       20.64       25.05      1.29 o 
  -1  12   4       26.01       25.13      1.25 o 
   0  12   4        9.92        9.84      1.37 o 
   1  12   4        0.60        0.89      0.62 o 
   2  12   4        0.39        0.14      0.19 o 
  -5  13   4        2.21        1.29      0.46 o 
  -4  13   4       21.93       17.49      0.77 o 
  -3  13   4       46.17       45.11      2.97 o 
  -2  13   4       82.16       91.28      4.31 o 
  -1  13   4       26.25       30.98      3.51 o 
   0  13   4       33.97       33.02      3.35 o 
   1  13   4       24.96       13.70      1.23 o 
 -11   1   5       47.12       58.87      1.79 o 
 -10   1   5       60.31       85.89      2.36 o 
  -9   1   5       50.99       54.42      1.89 o 
  -8   1   5        1.30        1.08      0.29 o 
  -7   1   5      171.23      207.83      3.59 o 
  -6   1   5      360.78      412.91      4.43 o 
  -5   1   5      293.02      343.13      5.77 o 
  -4   1   5      749.70      804.68      7.88 o 
  -3   1   5       60.52       62.94      6.25 o 
  -2   1   5      218.39      237.37      4.08 o 
  -1   1   5       66.50       91.20      9.34 o 
   0   1   5       31.83        7.46      0.75 o 
   1   1   5       39.94       11.28      0.76 o 
   2   1   5       16.85        4.17      0.43 o 
   3   1   5        3.08        3.45      0.56 o 
   4   1   5       51.72       63.98      2.08 o 
   5   1   5        7.96        4.11      0.46 o 
   6   1   5       13.11       12.31      0.61 o 
 -11   2   5       30.70       30.93      1.24 o 
 -10   2   5       31.09       32.92      1.46 o 
  -9   2   5       25.31       29.29      1.64 o 
  -8   2   5       40.22       44.37      2.02 o 
  -7   2   5       18.66        0.46      0.24 o 
  -6   2   5       19.07       18.88      1.15 o 
  -5   2   5      498.49      562.95      8.45 o 
  -4   2   5        7.51        6.39      0.54 o 
  -3   2   5      375.43      398.56      6.74 o 
  -2   2   5       56.38       50.67      9.67 o 
  -1   2   5       21.32       28.55      1.13 o 
   1   2   5       32.10       45.38      1.89 o 
   2   2   5      214.49      260.28      8.42 o 
   3   2   5       22.89       23.25      1.37 o 
   4   2   5       78.69       82.69      2.30 o 
   5   2   5       72.51       90.65      2.05 o 
   6   2   5       42.09       49.20      2.89 o 
 -11   3   5       19.73       25.03      0.99 o 
 -10   3   5       21.22       25.34      1.24 o 
  -9   3   5       21.27       30.06      1.63 o 
  -8   3   5       13.00        2.61      0.47 o 
  -7   3   5       10.29        8.33      0.85 o 
  -6   3   5       24.95       13.31      0.81 o 
  -5   3   5       23.45       26.26      0.89 o 
  -4   3   5      122.05       92.50      2.01 o 
  -3   3   5       91.32      109.30      1.93 o 
  -2   3   5       50.61       54.18      3.12 o 
  -1   3   5      523.09      579.33      6.47 o 
   0   3   5        4.00        1.48      0.32 o 
   1   3   5      144.44      178.68      7.93 o 
   2   3   5       18.29       16.08      0.91 o 
   3   3   5      125.78      127.33      3.48 o 
   4   3   5        2.03        0.50      0.29 o 
   5   3   5        9.84        8.31      0.74 o 
   6   3   5       16.85       21.26      3.66 o 
 -10   4   5       12.93       15.62      0.91 o 
  -9   4   5       10.92        1.06      0.31 o 
  -8   4   5      345.54      423.80     10.00 o 
  -7   4   5        5.79        4.87      0.66 o 
  -6   4   5      111.29      116.52      2.44 o 
  -5   4   5       33.68       39.87      1.99 o 
  -4   4   5       65.54       36.88     14.00 o 
  -3   4   5      212.37      241.11      5.59 o 
  -2   4   5       22.05       17.31      5.46 o 
  -1   4   5      739.00      779.81     13.70 o 
   0   4   5        3.43        1.39      0.39 o 
   1   4   5       45.41       34.67      1.51 o 
   2   4   5       39.74       44.33      1.47 o 
   3   4   5       66.63       44.80      1.59 o 
   4   4   5      111.18      133.59      2.84 o 
   5   4   5       12.06       15.42      1.17 o 
 -10   5   5       17.22       17.93      0.88 o 
  -9   5   5       28.79        8.61      0.66 o 
  -8   5   5      142.83      157.21      4.93 o 
  -7   5   5        8.45        9.30      0.88 o 
  -6   5   5      179.91      184.58      4.92 o 
  -5   5   5       40.03       40.18      1.47 o 
  -4   5   5       47.43       46.31      1.19 o 
  -3   5   5       44.55       47.38      1.33 o 
  -2   5   5       74.56       81.21      1.79 o 
  -1   5   5        5.10        1.61      0.31 o 
   0   5   5       99.63      107.41      2.35 o 
   1   5   5       29.02       20.70      1.44 o 
   2   5   5        6.58        8.40      0.84 o 
   3   5   5       92.21       98.37      2.62 o 
   4   5   5      204.41      249.40      5.34 o 
   5   5   5       16.67       17.29      1.95 o 
 -10   6   5        2.20        1.84      0.31 o 
  -9   6   5       45.46       52.21      1.43 o 
  -8   6   5       15.40       14.90      0.94 o 
  -7   6   5        5.84        0.64      0.32 o 
  -6   6   5        2.87        1.91      0.46 o 
  -5   6   5       61.55       68.00      1.97 o 
  -4   6   5       37.93       44.78      1.22 o 
  -3   6   5        3.79        4.62      0.40 o 
  -2   6   5       14.20       16.84      0.75 o 
  -1   6   5        9.60        9.60      1.43 o 
   0   6   5       21.00       22.67      1.46 o 
   1   6   5       10.01       13.01      0.91 o 
   2   6   5       59.71       67.73      2.52 o 
   3   6   5       19.08       23.93      1.22 o 
   4   6   5       36.09       36.56      1.64 o 
   5   6   5        1.32        0.82      0.21 o 
  -9   7   5       38.84       39.94      1.04 o 
  -8   7   5        1.41        2.65      0.45 o 
  -7   7   5       26.12       21.44      1.36 o 
  -6   7   5      129.73      115.23      2.28 o 
  -5   7   5      163.89      178.81      2.82 o 
  -4   7   5       23.75       22.33      3.15 o 
  -3   7   5      171.20      184.09      4.22 o 
  -2   7   5       22.82       25.71      7.99 o 
  -1   7   5      111.88      130.79      2.80 o 
   0   7   5      148.00      157.74      4.39 o 
   1   7   5      236.40      273.25      4.38 o 
   2   7   5       85.12       98.14      2.86 o 
   3   7   5        0.85        0.08      0.28 o 
   4   7   5        5.81        3.86      0.45 o 
  -8   8   5      170.87      164.76     12.85 o 
  -7   8   5       12.03       10.47      0.63 o 
  -6   8   5       12.17        1.02      0.28 o 
  -5   8   5        1.15        1.42      0.30 o 
  -4   8   5      158.95      169.52      3.40 o 
  -3   8   5      100.19      109.16      2.77 o 
  -2   8   5       56.70       61.67      4.34 o 
  -1   8   5      133.13      139.24      3.70 o 
   0   8   5        0.64        0.43      0.28 o 
   1   8   5      135.20      146.03      2.99 o 
   2   8   5       17.31       18.47      0.98 o 
   3   8   5      139.52      147.67      7.41 o 
   4   8   5        0.78        1.94      0.34 o 
  -8   9   5       64.03       51.20      8.30 o 
  -7   9   5        7.34        7.59      0.82 o 
  -6   9   5       36.97       26.21      1.70 o 
  -5   9   5        3.80        0.72      0.44 o 
  -4   9   5        9.61        6.76      4.30 o 
  -3   9   5       77.93       85.70      2.04 o 
  -2   9   5       52.92       63.13      3.36 o 
  -1   9   5      109.15      124.87      2.67 o 
   0   9   5       36.57       39.68      1.47 o 
   1   9   5      172.98      216.90      3.83 o 
   2   9   5        4.25        3.96      0.48 o 
   3   9   5      237.43      290.61     16.57 o 
  -7  10   5       22.34       17.25      1.96 o 
  -6  10   5       44.23       46.03      1.93 o 
  -5  10   5       56.65       57.38      1.51 o 
  -4  10   5       20.36       23.54      1.26 o 
  -3  10   5      163.67      175.13      2.88 o 
  -2  10   5       40.67       68.44      2.61 o 
  -1  10   5        3.65        3.72      1.02 o 
   0  10   5       10.45       15.07      1.14 o 
   1  10   5       76.60       84.60      2.08 o 
   2  10   5      105.86      129.89     10.22 o 
  -5  11   5       66.36       68.61      1.60 o 
  -4  11   5       53.78       60.16      1.35 o 
  -3  11   5      145.39      163.45      6.18 o 
  -2  11   5       20.09       38.09      3.49 o 
  -1  11   5        6.25        7.80      4.12 o 
   0  11   5        6.30        6.34      3.78 o 
  -9   0   6       12.10        1.25      0.29 o 
  -8   0   6       29.27        0.52      0.27 o 
  -7   0   6       47.69       65.04      2.23 o 
  -6   0   6      334.79      426.22      7.50 o 
  -5   0   6      165.15      221.31      5.91 o 
  -4   0   6        9.94        8.14      2.95 o 
  -3   0   6       89.22      116.40     13.74 o 
  -2   0   6       85.55      104.76      3.46 o 
  -1   0   6       14.70        0.77      0.39 o 
   0   0   6      230.35      249.03      4.79 o 
   1   0   6        4.47        0.43      0.70 o 
   2   0   6      337.37      435.22     11.55 o 
   3   0   6      124.34      197.29      7.01 o 
  -9   1   6        8.49        7.32      0.43 o 
  -8   1   6        4.51        3.61      0.38 o 
  -7   1   6       38.85       44.99      1.62 o 
  -6   1   6        1.28        1.78      0.34 o 
  -5   1   6       16.81       19.76      0.89 o 
  -4   1   6       83.92      103.46      2.25 o 
  -3   1   6       24.50       27.50      1.30 o 
  -2   1   6        8.36        1.37      0.35 o 
  -1   1   6        7.49        9.08      0.62 o 
   0   1   6        4.67        7.96      0.56 o 
   1   1   6       12.65       17.96      0.91 o 
   2   1   6       16.76       17.34      1.57 o 
   3   1   6       23.53       36.58      1.31 o 
   4   1   6       17.21       18.86      1.31 o 
  -9   2   6       10.57        8.46      0.52 o 
  -8   2   6        7.34        9.81      0.58 o 
  -7   2   6       12.18        3.94      0.37 o 
  -6   2   6        2.95        3.64      0.40 o 
  -5   2   6       12.40       15.38      0.77 o 
  -4   2   6       12.31       15.34      0.72 o 
  -3   2   6       12.96       18.21      0.87 o 
  -2   2   6        2.39        1.57      0.36 o 
  -1   2   6        2.09        0.73      0.21 o 
   0   2   6        2.55        2.83      0.36 o 
   1   2   6       98.90      134.43      2.46 o 
   2   2   6        0.96        0.11      0.18 o 
   3   2   6       32.99       41.94      1.58 o 
  -9   3   6       35.17       39.19      1.31 o 
  -8   3   6       71.51       91.02      3.09 o 
  -7   3   6      222.87      262.92      3.73 o 
  -6   3   6        1.87        0.93      0.23 o 
  -5   3   6       59.42       69.44      1.80 o 
  -4   3   6       20.61       25.72      0.91 o 
  -3   3   6       85.72      100.65      1.98 o 
  -2   3   6       18.16       21.90      0.99 o 
  -1   3   6       86.12       92.52      1.84 o 
   0   3   6       15.17       24.60      0.99 o 
   1   3   6       22.20        7.65      0.58 o 
   2   3   6       34.54       35.65      2.08 o 
   3   3   6       15.01       19.43      2.21 o 
  -9   4   6       13.93        5.86      0.48 o 
  -8   4   6        4.75        4.30      0.45 o 
  -7   4   6        1.20        1.06      0.28 o 
  -6   4   6       51.37       64.93      1.55 o 
  -5   4   6       43.88       61.50      1.35 o 
  -4   4   6        1.49        2.02      0.30 o 
  -3   4   6       26.00       36.03      1.08 o 
  -2   4   6        5.54        7.45      0.54 o 
  -1   4   6       10.83        8.70      1.41 o 
   0   4   6       68.55       78.74      1.89 o 
   1   4   6        7.70        6.02      0.50 o 
   2   4   6       14.48       15.96      1.50 o 
   3   4   6      104.77      130.23     30.43 o 
  -8   5   6       12.16       15.15      0.74 o 
  -7   5   6       36.26       45.78      1.26 o 
  -6   5   6        2.41        3.56      0.36 o 
  -5   5   6       11.96       14.39      0.67 o 
  -4   5   6       78.62       98.27      1.92 o 
  -3   5   6       56.79       72.16      2.30 o 
  -2   5   6       19.08       19.76      1.03 o 
  -1   5   6       13.88       15.38      0.78 o 
   0   5   6        2.32        3.37      0.37 o 
   1   5   6        3.50        0.93      0.30 o 
   2   5   6        3.34        3.95      0.58 o 
   3   5   6        6.28        1.85      0.43 o 
  -8   6   6        3.93        6.22      0.47 o 
  -7   6   6        6.34        0.49      0.16 o 
  -6   6   6       38.40       45.27      1.42 o 
  -5   6   6       14.06       19.81      0.88 o 
  -4   6   6       10.63        4.48      2.61 o 
  -3   6   6        0.02       -0.02      0.17 o 
  -2   6   6      119.81      148.41      2.80 o 
  -1   6   6        4.99        5.22      0.90 o 
   0   6   6       28.12       31.02      1.17 o 
   1   6   6       70.82       92.55      1.84 o 
   2   6   6        4.00        6.33      1.24 o 
  -7   7   6       39.28       40.31      3.69 o 
  -6   7   6       31.40       33.06      1.25 o 
  -5   7   6       15.07       16.50      2.21 o 
  -4   7   6      105.48      136.47      2.48 o 
  -3   7   6       39.02       53.86      2.19 o 
  -2   7   6       39.15       46.75      2.02 o 
  -1   7   6        2.68        3.34      1.84 o 
   0   7   6       21.15       25.99      1.14 o 
   1   7   6       35.98       39.96      1.50 o 
  -6   8   6        0.91        0.48      0.22 o 
  -5   8   6       50.14       64.59      2.15 o 
  -4   8   6        2.56        3.41      0.45 o 
  -3   8   6       28.86       34.92      1.69 o 
  -2   8   6        0.91        0.60      0.24 o 
  -1   8   6        5.46        3.24      0.45 o 
   0   8   6       10.34       14.78      0.97 o 
  -5   9   6       12.13        8.25      0.90 o 
  -4   9   6       12.54       16.56      1.29 o 
  -3   9   6        7.63        8.51      2.16 o 
  -2   9   6        5.60        5.06      0.53 o 
  -1   9   6       94.62       94.59     23.39 o 
  -7   1   7        0.25        0.10      0.21 o 
  -6   1   7        0.67        0.17      0.17 o 
  -5   1   7       18.98       24.98      1.00 o 
  -4   1   7      170.57      267.01      4.04 o 
  -3   1   7       23.22       19.86      0.96 o 
  -2   1   7       46.38       85.60      2.08 o 
  -1   1   7        0.60        1.01      0.22 o 
   0   1   7        2.09        1.91      0.33 o 
  -6   2   7       18.26       11.01      0.88 o 
  -5   2   7      126.54      191.13      3.96 o 
  -4   2   7       28.25        7.69      0.59 o 
  -3   2   7      277.15      469.09     10.89 o 
  -2   2   7       25.46       25.53      0.88 o 
  -1   2   7      124.19      241.17      3.42 o 
   0   2   7       69.65      107.88      3.18 o 
  -6   3   7        3.50       -0.33      0.33 o 
  -5   3   7       13.26       14.57      0.94 o 
  -4   3   7        3.19        4.79      0.44 o 
  -3   3   7        1.59        1.64      0.31 o 
  -2   3   7       48.25       72.87      1.76 o 
  -1   3   7       38.32       56.80      4.45 o 
  -5   4   7        0.78        1.43      0.43 o 
  -4   4   7       45.22       64.69      6.75 o 
  -3   4   7       17.95       19.92      1.55 o 
  -2   4   7        0.80        0.50      0.69 o 
  -4   5   7       12.21       17.85      1.45 o 
  -3   5   7       14.27       21.51      1.55 o 
                                                 
